# Supplementary material for: An Integrative Genomic and Epigenomic Approach for the Study of Transcriptional Regulation
Source: PLoS One. 2008 Mar 26;3(3):e1882. doi: 10.1371/journal.pone.0001882 (PMC2266992; doi:10.1371/journal.pone.0001882)
Supplement: Table S1 — Canonical pathway analysis (0.03 MB XLS) [file pone.0001882.s006.xls]

## Sheet: TableS1_Canonical pathways.txt
Table S1: Comparative enrichment of genes within specific canonical pathways by the individual versus integrated analyses
Canonical Pathway	Analysis Name	-log(p-value)	Molecules detected by each analysis
p53 Signaling	Integrated Data	9.02	P53AIP1, CCND1, TP53, GADD45B, PERP (includes EG:64065), CDK2, AKT1, SIRT1, TNFRSF10A (includes EG:8797), JUN, BCL2, CHEK1, TP53INP1, BIRC5, WT1
p53 Signaling	Gene expression alone	5.57	SIRT1, TNFRSF10A (includes EG:8797), JUN, BCL2, CHEK1, GADD45B, BIRC5, CDK2, WT1
p53 Signaling	H3K9 acetylation alone	1.31	WT1, AKT1
p53 Signaling	DNA methylation alone	1.87	P53AIP1, PERP (includes EG:64065)
Protein Ubiquitination Pathway	Integrated Data	8.63	PSMC6, UBE2S, PSMA6, UBE2E2, PSME2, FBXW7, PSMB9, TAP1, ANAPC10, SKP2, CDC20, SKP1A, TCEB1, BIRC4, SMURF1, USP28, BIRC3, ANAPC5, UBE2B, UBE2C, USP44
Protein Ubiquitination Pathway	Gene expression alone	5.68	PSMA6, UBE2E2, PSME2, PSMB9, TAP1, SKP2, ANAPC10, SKP1A, TCEB1, USP28, BIRC4, ANAPC5, UBE2C
Protein Ubiquitination Pathway	H3K9 acetylation alone	0.74	PSMC6, FBXW7
Protein Ubiquitination Pathway	DNA methylation alone	0.497	FBXW7
Wnt/_-catenin Signaling	Integrated Data	8.39	CREBBP, GSK3A, ACVR2A, CCND1, TP53, GNAO1, PPARD, ACVR2B, AKT1, DKK1, FRAT1, FZD7, MYC, TGFBR2, SOX9, WNT2, PIN1, LEF1, TCF1
Wnt/_-catenin Signaling	Gene expression alone	2.82	CREBBP, FRAT1, FZD7, TGFBR2, SOX9, GNAO1, TCF1, ACVR2B
Wnt/_-catenin Signaling	H3K9 acetylation alone	0.318	AKT1
Wnt/_-catenin Signaling	DNA methylation alone	2.38	DKK1, GSK3A, PPARD
Cell Cycle: G1/S Checkpoint Regulation	Integrated Data	8.29	MYC, E2F3, SKP2, CCND1, TP53, CDC25A, SKP1A, RBL1, CDKN2B, E2F2, CDK2, HDAC7A
Cell Cycle: G1/S Checkpoint Regulation	Gene expression alone	4.9	E2F3, SKP2, SKP1A, RBL1, CDKN2B, E2F2, CDK2
Cell Cycle: G1/S Checkpoint Regulation	DNA methylation alone	0.958	CDC25A
TGF-_ Signaling	Integrated Data	8.16	CREBBP, GRB2, ACVR2A, FGFR1, ACVR2B, BMPR1B, AXL, HRAS, TGFBR2, SMURF1, JUN, BMPR1A, ZNF423, HNF4A, NTRK1
TGF-_ Signaling	Gene expression alone	4.2	CREBBP, AXL, HRAS, TGFBR2, JUN, FGFR1, ACVR2B, BMPR1B
TGF-_ Signaling	H3K9 acetylation alone	3.11	GRB2, BMPR1A, ZNF423, NTRK1
TGF-_ Signaling	DNA methylation alone	0.739	HNF4A
p38 MAPK Signaling	Integrated Data	7.55	FAS, HMGN1, DUSP10, MEF2B (includes EG:4207), MYC, DUSP1, TGFBR2, TNF, PLA2G4A, DAXX, HSPB2, CREB5, IL1RN, DDIT3
p38 MAPK Signaling	Gene expression alone	2.74	DUSP1, TGFBR2, HMGN1, CREB5, DUSP10, DDIT3
p38 MAPK Signaling	H3K9 acetylation alone	2.15	FAS, MEF2B (includes EG:4207), IL1RN
p38 MAPK Signaling	DNA methylation alone	1.8	TNF, DAXX
SAPK/JNK Signaling	Integrated Data	7.54	GRB2, GNG11, GAB1 (includes EG:2549), DUSP10, DUSP8, MAP4K2, TP53, FGFR1, AXL, HRAS, DAXX, JUN, SH2D2A, GPER, DUSP4, NTRK1
SAPK/JNK Signaling	Gene expression alone	3.48	AXL, HRAS, JUN, SH2D2A, DUSP10, GPER, FGFR1, DUSP4
SAPK/JNK Signaling	H3K9 acetylation alone	1.81	GRB2, DUSP8, NTRK1
SAPK/JNK Signaling	DNA methylation alone	1.57	DAXX, GAB1 (includes EG:2549)
Death Receptor Signaling	Integrated Data	7.4	FAS, TNFRSF10A (includes EG:8797), BIRC4, TNF, DAXX, BIRC3, HSPB2, BCL2, TNFSF10, IKBKG, HTRA2
Death Receptor Signaling	Gene expression alone	2.17	TNFRSF10A (includes EG:8797), BIRC4, BCL2, HTRA2
Death Receptor Signaling	H3K9 acetylation alone	0.689	FAS
Death Receptor Signaling	DNA methylation alone	2.24	TNF, DAXX
Apoptosis Signaling	Integrated Data	6.99	FAS, IKBKG, TP53, DFFB, FGFR1, ENDOG, AXL, HRAS, BIRC4, TNF, BIRC3, BCL2, HTRA2, NTRK1
Apoptosis Signaling	Gene expression alone	3.25	AXL, HRAS, BIRC4, BCL2, DFFB, FGFR1, HTRA2
Apoptosis Signaling	H3K9 acetylation alone	1.16	FAS, NTRK1
Apoptosis Signaling	DNA methylation alone	0.72	TNF
ERK/MAPK Signaling	Integrated Data	6.96	GRB2, DUSP2, PPP1R14B, FYN, STAT3, FGFR1, AXL, HRAS, MYC, DUSP1, EIF4EBP1, PLA2G4A, HSPB2, CREB5, ITGA2, MYCN, DUSP4, NTRK1, PAK1
ERK/MAPK Signaling	Gene expression alone	3.46	AXL, HRAS, DUSP1, EIF4EBP1, PPP1R14B, CREB5, STAT3, ITGA2, FGFR1, DUSP4
ERK/MAPK Signaling	H3K9 acetylation alone	0.719	GRB2, NTRK1
Acute Phase Response Signaling	Integrated Data	6.79	SERPINA1, GRB2, TTR, IL6R, IKBKG, RBP7, STAT3, AKT1, C1S, SOCS6, SOCS5, HRAS, TNF, FTL, JUN, IL1RN, TCF1
Acute Phase Response Signaling	Gene expression alone	2.79	C1S, SOCS5, HRAS, FTL, JUN, IL6R, STAT3, TCF1
Acute Phase Response Signaling	H3K9 acetylation alone	4.24	SERPINA1, SOCS6, GRB2, RBP7, IL1RN, AKT1
Acute Phase Response Signaling	DNA methylation alone	0.555	TNF
G-Protein Coupled Receptor Signaling	Integrated Data	6.61	GRB2, RGS18, ADCY3, GNA11, IKBKG, FYN, STAT3, HTR1B, GNAO1, CAMK2A, AKT1, PDE4D, HRAS, DUSP1, CREB5, PDE8B, HTR2C, DUSP4
G-Protein Coupled Receptor Signaling	Gene expression alone	3.64	HRAS, DUSP1, GNA11, CREB5, STAT3, GNAO1, PDE8B, DUSP4, PDE4D, CAMK2A
G-Protein Coupled Receptor Signaling	H3K9 acetylation alone	2.98	GRB2, RGS18, HTR2C, AKT1, PDE4D
G-Protein Coupled Receptor Signaling	DNA methylation alone	0.505	ADCY3
PI3K/AKT Signaling	Integrated Data	6.43	GRB2, GSK3A, IKBKG, GAB1 (includes EG:2549), CCND1, TP53, FGFR1, AKT1, AXL, HRAS, EIF4EBP1, BCL2, ITGA2, FOXO3, NTRK1
PI3K/AKT Signaling	Gene expression alone	2.01	AXL, HRAS, EIF4EBP1, BCL2, ITGA2, FGFR1
PI3K/AKT Signaling	H3K9 acetylation alone	1.75	GRB2, AKT1, NTRK1
PI3K/AKT Signaling	DNA methylation alone	1.52	GSK3A, GAB1 (includes EG:2549)
PTEN Signaling	Integrated Data	6.31	GRB2, GSK3A, IKBKG, CCND1, AKT1, BMPR1B, HRAS, BMPR1A, BCL2, GPER, ITGA2, FOXO3, INSR
PTEN Signaling	Gene expression alone	2.59	HRAS, BCL2, GPER, ITGA2, INSR, BMPR1B
PTEN Signaling	H3K9 acetylation alone	2.07	GRB2, BMPR1A, AKT1
PTEN Signaling	DNA methylation alone	0.731	GSK3A
B Cell Receptor Signaling	Integrated Data	6.26	GRB2, CD79B, GSK3A, LYN, IKBKG, GAB1 (includes EG:2549), CALML5, CAMK2A, AKT1, FCGR2B, HRAS, NFAT5, JUN, MALT1, CREB5
B Cell Receptor Signaling	Gene expression alone	2.57	CD79B, HRAS, NFAT5, JUN, MALT1, CREB5, CAMK2A
B Cell Receptor Signaling	H3K9 acetylation alone	1.72	GRB2, CALML5, AKT1
B Cell Receptor Signaling	DNA methylation alone	2.56	CD79B, GSK3A, GAB1 (includes EG:2549)
VEGF Signaling	Integrated Data	5.65	EIF2B5, GRB2, EIF2B1, HRAS, EIF2S1, BCL2, FLT4, HIF1A, FOXO3, PGF, AKT1
VEGF Signaling	Gene expression alone	3.92	EIF2B5, EIF2B1, HRAS, EIF2S1, BCL2, FLT4, HIF1A
VEGF Signaling	H3K9 acetylation alone	1.35	GRB2, AKT1
JAK/Stat Signaling	Integrated Data	5.26	SOCS6, GRB2, SOCS5, HRAS, SUMO1, STAT3, STAT4, AKT1, CISH
JAK/Stat Signaling	Gene expression alone	3.89	SOCS5, HRAS, SUMO1, STAT3, STAT4, CISH
JAK/Stat Signaling	H3K9 acetylation alone	2.76	SOCS6, GRB2, AKT1
cAMP-mediated Signaling	Integrated Data	5.01	RGS18, ADCY3, CAMK1D, STAT3, HTR1B, GNAO1, CALML5, CAMK2A, PDE4D, DUSP1, CAMK1, CREB5, PDE8B, DUSP4
cAMP-mediated Signaling	Gene expression alone	2.94	DUSP1, CREB5, STAT3, GNAO1, PDE8B, DUSP4, PDE4D, CAMK2A
cAMP-mediated Signaling	H3K9 acetylation alone	1.6	RGS18, CALML5, PDE4D
cAMP-mediated Signaling	DNA methylation alone	0.576	ADCY3
Antigen Presentation Pathway	Integrated Data	4.88	PSMB9, TAP1, MR1, HLA-F, HLA-DPB1, HLA-DQA1, HLA-DMB
Antigen Presentation Pathway	Gene expression alone	6.34	PSMB9, TAP1, MR1, HLA-F, HLA-DPB1, HLA-DQA1, HLA-DMB
PPAR Signaling	Integrated Data	4.73	CREBBP, GRB2, HRAS, TNF, JUN, IKBKG, CITED2, PPARD, IL1RN, INSR
PPAR Signaling	Gene expression alone	2.26	CREBBP, HRAS, JUN, CITED2, INSR
PPAR Signaling	H3K9 acetylation alone	1.33	GRB2, IL1RN
PPAR Signaling	DNA methylation alone	3.18	TNF, CITED2, PPARD
IL-6 Signaling	Integrated Data	4.68	GRB2, HRAS, TNF, JUN, HSPB2, IL6R, IKBKG, STAT3, IL1RN, IL8
IL-6 Signaling	Gene expression alone	2.23	HRAS, JUN, IL6R, STAT3, IL8
IL-6 Signaling	H3K9 acetylation alone	1.32	GRB2, IL1RN
IL-6 Signaling	DNA methylation alone	0.803	TNF
Cell Cycle: G2/M DNA Damage Checkpoint Regulation	Integrated Data	4.64	MYT1, CDK7, TOP2B, SKP2, CHEK1, TP53, SKP1A
Cell Cycle: G2/M DNA Damage Checkpoint Regulation	Gene expression alone	3.77	MYT1, CDK7, SKP2, CHEK1, SKP1A
Cell Cycle: G2/M DNA Damage Checkpoint Regulation	DNA methylation alone	1.12	TOP2B
Integrin Signaling	Integrated Data	4.55	GRB2, PARVB, FYN, FGFR1, ARF5, ITGA11, AKT1, AXL, HRAS, WIPF1, ITGA2, ITGAE, CAV1, TSPAN7, NTRK1, PAK1
Integrin Signaling	Gene expression alone	2.07	AXL, HRAS, PARVB, ITGA2, FGFR1, ITGAE, CAV1, ITGA11
Integrin Signaling	H3K9 acetylation alone	2.72	GRB2, ARF5, AKT1, NTRK1, TSPAN7
Integrin Signaling	DNA methylation alone	1.16	WIPF1, ITGAE
T Cell Receptor Signaling	Integrated Data	4.34	CD3G, GRB2, HRAS, NFAT5, JUN, MALT1, IKBKG, FYN, CD8A, CALML5
T Cell Receptor Signaling	Gene expression alone	2.79	CD3G, HRAS, NFAT5, JUN, MALT1, CD8A
T Cell Receptor Signaling	H3K9 acetylation alone	1.25	GRB2, CALML5
GM-CSF Signaling	Integrated Data	4.3	GRB2, HRAS, LYN, CCND1, STAT3, AKT1, CISH, CAMK2A
GM-CSF Signaling	Gene expression alone	2.09	HRAS, STAT3, CISH, CAMK2A
GM-CSF Signaling	H3K9 acetylation alone	1.61	GRB2, AKT1
FGF Signaling	Integrated Data	4.12	FGF14, GRB2, FGF6, HRAS, CREB5, GAB1 (includes EG:2549), STAT3, FGFR1, AKT1
FGF Signaling	Gene expression alone	3.13	FGF14, FGF6, HRAS, CREB5, STAT3, FGFR1
FGF Signaling	H3K9 acetylation alone	1.37	GRB2, AKT1
FGF Signaling	DNA methylation alone	0.827	GAB1 (includes EG:2549)
NF-_B Signaling	Integrated Data	4.1	CREBBP, NGFB, HRAS, TNF, MALT1, BMPR1A, TLR7, IKBKG, IL1RN, INSR, AKT1, BMPR1B
NF-_B Signaling	Gene expression alone	1.93	CREBBP, HRAS, MALT1, TLR7, INSR, BMPR1B
NF-_B Signaling	H3K9 acetylation alone	2.57	NGFB, BMPR1A, IL1RN, AKT1
NF-_B Signaling	DNA methylation alone	0.609	TNF
IL-4 Signaling	Integrated Data	4	HLA-DQB1, IRF4, GRB2, HRAS, NFAT5, HLA-DQA1, AKT1, HLA-DMB
IL-4 Signaling	Gene expression alone	3.62	HLA-DQB1, IRF4, HRAS, NFAT5, HLA-DQA1, HLA-DMB
IL-4 Signaling	H3K9 acetylation alone	1.54	GRB2, AKT1
Leukocyte Extravasation Signaling	Integrated Data	3.62	F11R, ICAM1, CXCL12, MMP23B, CLDN14, WIPF1, CLDN3, PECAM1, CLDN23, CLDN1, THY1, RASSF5, CLDN9
Leukocyte Extravasation Signaling	Gene expression alone	1.44	F11R, CLDN14, ICAM1, CLDN23, CLDN1, MMP23B
Leukocyte Extravasation Signaling	H3K9 acetylation alone	0.281	CLDN3
Leukocyte Extravasation Signaling	DNA methylation alone	2.23	WIPF1, PECAM1, RASSF5
PPAR_/RXR_ Activation	Integrated Data	3.53	CREBBP, GRB2, HRAS, TGFBR2, ADCY3, JUN, ACVR2A, GNA11, IKBKG, MED24, INSR, ACVR2B
PPAR_/RXR_ Activation	Gene expression alone	2.2	CREBBP, HRAS, TGFBR2, JUN, GNA11, INSR, ACVR2B
PPAR_/RXR_ Activation	H3K9 acetylation alone	0.852	GRB2, MED24
PPAR_/RXR_ Activation	DNA methylation alone	0.557	ADCY3
Interferon Signaling	Integrated Data	3.37	IFITM1, PTPN2, TAP1, IFIT3, IFNGR2
Interferon Signaling	Gene expression alone	3.23	IFITM1, PTPN2, TAP1, IFIT3
Interferon Signaling	DNA methylation alone	1.25	IFNGR2
IGF-1 Signaling	Integrated Data	3.09	GRB2, IGFBP2, HRAS, JUN, IRS2, FOXO3, IGFBP4, AKT1
IGF-1 Signaling	Gene expression alone	2.17	IGFBP2, HRAS, JUN, IRS2, IGFBP4
IGF-1 Signaling	H3K9 acetylation alone	1.3	GRB2, AKT1
IL-2 Signaling	Integrated Data	3.07	GRB2, IL2RB, HRAS, JUN, IL2RA, AKT1
IL-2 Signaling	Gene expression alone	1.53	HRAS, JUN, IL2RA
IL-2 Signaling	H3K9 acetylation alone	2.94	GRB2, IL2RB, AKT1
Chemokine Signaling	Integrated Data	2.97	HRAS, CAMK1D, JUN, CXCL12, CAMK1, CALML5, CAMK2A
Chemokine Signaling	Gene expression alone	1.15	HRAS, JUN, CAMK2A
Chemokine Signaling	H3K9 acetylation alone	0.598	CALML5
Fc Epsilon RI Signaling	Integrated Data	2.9	GRB2, HRAS, TNF, PLA2G4A, LYN, FYN, GAB1 (includes EG:2549), AKT1
Fc Epsilon RI Signaling	H3K9 acetylation alone	1.25	GRB2, AKT1
Fc Epsilon RI Signaling	DNA methylation alone	1.81	TNF, GAB1 (includes EG:2549)
IL-10 Signaling	Integrated Data	2.73	FCGR2B, TNF, JUN, IKBKG, STAT3, IL1RN
IL-10 Signaling	Gene expression alone	0.738	JUN, STAT3
IL-10 Signaling	H3K9 acetylation alone	0.675	IL1RN
IL-10 Signaling	DNA methylation alone	0.958	TNF
Glycolysis/Gluconeogenesis	Integrated Data	2.18	PGM1, BPGM, RWDD2A, ALDH7A1, ACSL1, ACSL3, GALM
Glycolysis/Gluconeogenesis	Gene expression alone	1.36	PGM1, BPGM, RWDD2A, ALDH7A1
Glycolysis/Gluconeogenesis	H3K9 acetylation alone	0.481	GALM
Glycolysis/Gluconeogenesis	DNA methylation alone	1.78	BPGM, ACSL1
Nucleotide Excision Repair Pathway	Integrated Data	2.12	POLR2H, CDK7, GTF2H4, RAD23B
Nucleotide Excision Repair Pathway	Gene expression alone	1.94	POLR2H, CDK7, RAD23B
Natural Killer Cell Signaling	Integrated Data	2.02	GRB2, HRAS, TYROBP, FYN, SIGLEC7, AKT1, PAK1
Natural Killer Cell Signaling	H3K9 acetylation alone	2.03	GRB2, TYROBP, AKT1
Notch Signaling	Integrated Data	2	JAG1, DTX1, HEY2, NOTCH3
Notch Signaling	Gene expression alone	1.04	JAG1, DTX1
Notch Signaling	DNA methylation alone	1.13	NOTCH3
EGF Signaling	Integrated Data	1.81	GRB2, HRAS, JUN, STAT3
EGF Signaling	Gene expression alone	1.7	HRAS, JUN, STAT3
EGF Signaling	H3K9 acetylation alone	0.792	GRB2
Nucleotide Sugars Metabolism	Integrated Data	1.79	GLCE, UXS1
Nucleotide Sugars Metabolism	Gene expression alone	0.941	UXS1
Nucleotide Sugars Metabolism	H3K9 acetylation alone	1.44	GLCE
Toll-like Receptor Signaling	Integrated Data	1.1	JUN, TLR7, IKBKG
Toll-like Receptor Signaling	Gene expression alone	0.913	JUN, TLR7
Metabolism of Xenobiotics by Cytochrome P450	Integrated Data	0.245	CYP4F8, CYP2B6 (includes EG:1555), CYP2E1
Metabolism of Xenobiotics by Cytochrome P450	Gene expression alone	0.583	CYP4F8, CYP2B6 (includes EG:1555), CYP2E1
