# Supplementary material for: An Integrative Genomic and Epigenomic Approach for the Study of Transcriptional Regulation
Source: PLoS One. 2008 Mar 26;3(3):e1882. doi: 10.1371/journal.pone.0001882 (PMC2266992; doi:10.1371/journal.pone.0001882)
Supplement: Table S2 — Primer sequences (0.05 MB XLS) [file pone.0001882.s007.xls]

## Sheet: Sheet1
qRT-PCR primers
Target Gene	Accesion Number	Forward (5' -> 3')	Reverse (5' -> 3')
MYCN	NM_005378	CACAAGGCCCTCAGTACCTC	ACCACGTCGATTTCTTCCTC
BMP6	NM_001718	AACGCACACATGAATGCAAC	CACGGTTTGGGGACATACTC
BRCA2	NM_000059	TCCTGGTACAGGAAACAAGC	TCCTTTTGGCCATACAAAGTG
CD109	NM_133493	CCCAAGATGCTTCAGTGTCC	TCACAGGAGGACAGCTTCAC
CDK6	NM_001259	CATTCAAAATCTGCCCAACC	TCTTTGCACCTTTCCAGGTC
CDK7	NM_001799	CCATGTGCTCGAATTACGG	CAGCTGACATCCAGGTGTTG
CSF2	NM_000758	CATGATGGCCAGCCACTAC	AATCTGGGTTGCACAGGAAG
Cyclin D1	NM_053056	TCACACGCTTCCTCTCCAG	TGACTCCAGCAGGGCTTC
DNAJB6	M_058246	TCGAGAACGGTCAAGAAAGAG	CTCCTCAGCGAGGGCATC
DOCK5	NM_024940	CCCAAAAGCAAGCCCTATG	TGGTGCTTTGGCTTCTCTTC
DOCK8	NM_203447	GCTGAAATTCCTGCTGATCC	AATTTTCCGCTCGATCATTG
FER	NM_005246	TCAGCAAGCAAGAGAGCAAG	GGAAATATCCTCTGGACAGTGC
FLT4	NM_182925	CGGAGGAGTTTGAGCAGATAG	CTGGTCACAGCCACATTCTG
GAPDH	NM_002046	CGACCACTTTGTCAAGCTCA	CCCTGTTGCTGTAGCCAAAT
GAS7	NM_201433	CAGCACCTGTGCCAGTACAC	CAGCACCTGTGCCAGTACAC
HOXA1	S79869	CGCAGACTTTTGACTGGATG	TGACCCAGGTAGCCGTACTC
HPRT	NM_000194	AAAGGACCCCACGAAGTGTT	TCAAGGGCATATCCTACAACAA
IRF2	NM_002199	GAGTATGCGGTCCTGACTTC	TCAATGTTGCTGTCCAGGTG
LTB4R	BC004545	GTTAGGGCTCGTGGGGAAG	ACGCTGCTGCTCAGGAAG
MEIS1	NM_002398	AGTGCAGCCCATGATAGACC	TGACCGTCCATTACGAAACC
OCT6	S81257	AACAAGTGGCTGGAGGAGAC	AACAAGTGGCTGGAGGAGAC
PAX5	NM_016734	ACAACGACTCCTGGAGGTTC	CGGCAGCGCTATAATAGTAGG
POU4F1	NM_006237	GCTGGACCTTCTGATCTTTCC	CTGGCGAAGAGGTTGCTC
RAB33B	NM_031296	GACTCCAATGTGGGCAAGAC	TGTCCTGCTGTGTCCCATAG
TNFRSF1B	NM_001066	TTGTGCCTGCAGAGAGAAGC	GTGTACCCCGGGCCTTATC
TNFRSF9	NM_001561	TTGTTAAACGGGGCAGAAAG	GCTACAGCCATCTTCCTCTTG
WNT16	NM_016087	CACGGGCAAAGAAAACAAAG	AGCGGCAGTCTACTGACATC
WNT9A	NM_003395	TGGACTTCCACAACAACCTC	GTGCATGAGCCTGACACG
WT1	NM_024426	GACCACCTGAAGACCCACAC	ACCGGGCAAACTTTTTCTG
ZBTB11	NM_014415	ACCCATGGGAAGAAAGGAAG	ACAGACATAGGGCCGTTCAC
ZNF454	NM_182594	AAGTGTGGATGCCAGAGGAC	TCTTCAGGAATCTCTGCCTTG
qChIP primers
Target Promoter		Forward (5' -> 3')	Reverse (5' -> 3')
AKR1C2	NM_001354	TCAAAGCAAGCAAGATGTGG	GGCATGCACGTGAGAATATG
CD10	NM_000902	ACGGGGAGGGAGAGTAAGAA	CTCCCTTTCCTCCCTGAATC
CD19	NM_001770	GGTATGTCCAAAGGGCAGAA	TGGAGGCTCAGAGAGGGTAA
CD33	NM_001772	CAAATCTCCCCAGCTCTCTG	CCCTGCAGTACCCATGAACT
CXCL1	NM_001511	AACCATGCATAAAAGGGGTTC	CTGTGAGAGGAGCGGAAGAG
CXCL5	NM_002994	TCTGCAAGTGTTCGCCATAG	ACACCACTTCCACCTTGGAG
Cyclin D1	NM_053056	TTGCGGGTATTTTCTGAAGG	CTCCCACGAAACGCTACTTC
DOCK5	NM_024940	ACTCCGAGTGCTTCCAAGTG	ATTTCCCTGGTGTGAAGTGC
FER	NM_005246	AAAACGTGGGAACGTACAGG	GAAGGGAAGCTGCTTTAGGG
FLT4	NM_182925	TGGAAAGAAAGGACGGAAAAG	AGGTGATGGAGCCTGGTG
GAS7	NM_201433	AAGAGGCACGGAGGATCAG	CTAGACTCCGGGGTGGAGAC
HOXA1	S79869	AACTTTTGCAGGAGGCTCAG	AATGTACAGTGCGCAAGAGG
HSPB2	NM_001541	ACCCCAGACTACCCCTCATC	CAGGTATCAGCACTGCAAGC
LTB4R	BC004545	TCACGGGATTCTTTCTGTCC	AATGGCAATGTGCAACAAAG
MPO	NM_000250	CAGGCCTGACACAGAGTGAA	GTCACCAAGCCCTCATGTTT
MYCN	NM_005378	TCTGCTTCCGAAACAAAACC	GTCTCCTCTAGCCAGGATGC
PAX5	NM_016734	AATCATTTCACGGTGCCTTC	CTGGGGTAGCTGATCACTGAG
PAX8	NM_003466	GGGGATGGAAGAAAGGAGAG	TCCGCTGTCCCAGTCTTATC
POU4F1	NM_006237	AAAGGTGCCCACCCTTAGAC	CCGTGGTCTGGAAAGATCAG
TNFRSF9	NM_001561	GCACTCCTGTGTTTGACCTG	CCTTGGTCTTCAGGCTTCTG
TP53	NM_000546	GTGGGGACTTAGCGAGTTTG	AGGTCTCCCAACAATGCAAC
WNT16	NM_016087	CGGAAAACATCTGGAATTGG	AATGCCCAACCACCTGTAAG
ZFP2	NM_016087	GGCCAGTGAAAACATTCCTC	CTTCAGCCGGAGTACAAACC
ZNF454	NM_182594	ACCTGGTTCTAAAGCGAACG	GCGCTCATTGCAACTTACAG
MassARRAY Primers
Target Promoter		Forward (5' -> 3')	Reverse (5' -> 3')
B2M #1	NM_004048	GTGGGGTTAGTTTAGGGTTGGATTT	ACCCCACATAAACCCAAAAATACTAAAA
B2M #2	NM_004048	TTTTGTTTGGTTGTTTTTAAGATGTATTGT	AAAACCTAAACTCAAAAAATCCTCCC
B2M #3	NM_004048	TTAGTATTTTTGGGGTTAGTTTGTAAAG	ACCACCAAAAAAAACTTAAAAAAAA
CFHL5 #1	NM_030787	TTTTTTGGTTGGGAGTGAATATATTAAGAT	CCTATAATCCCAACACTTTAAAAAACC
CFHL5 #2	NM_030787	TTGGGATTATAGGTTTGAGTTATTG	AACAATCAAAAATAAACTATTTAAAAAAAA
CFHL5 #3	NM_030787	TTTTTGAAATAGTTGAATTTTTGGTTAGAA	TCCCCCAACAATAAATACCCATAAA
CSF2 #1	NM_000758	TAGATTGTTTAGGGAGGGTTGGAGAG	CAAACCACAATACCCAAAAACAACA
CSF2 #2	NM_000758	GGGTTGGGGGTAGTAGTAAAAAGGA	ACCCCCTAAAATCCTAAACAACCAC
CSF2 #3	NM_000758	GGTTTTTGATTTTGGTTGTTATTGGTAG	ACTATAACCCACCCCTTAATCCCTC
CSF2 #4	NM_000758	TGTTGTTTTTGGGTATTGTGGTTTG	CAATTACTACCCCCTCCTCCTACAAC
P53AIP1 #1	NM_022112	GGGATGTTGAGGTGGGTAGATTATTT	AAACTTCCAACCTTCCCCTAACAAT
P53AIP1 #2	NM_022112	GTGATTGTTTTTTGGTTGTTGGAG	CAAATTCCTCAAAAACTACTTCTATTTTAA
P53AIP1 #3	NM_022112	TGTTTGAAAGTTGGTAATATGTAAAAAGGT	AAACAAAACCCCCTAAAATCCTAAC
P53AIP1 #4	NM_022112	AGGTGAGAAAGATTAAAATTAGTTTTGTGT	TCTCCTCACCTACCTCCTAAAAATC
P53AIP1 #5	NM_022112	GATTGTGGTTGGTAAGTAGGGGAAG	CCCCTAAACCCTATACCCATTTCTC
RAMP #1	NM_016448	TTTGATTTGTAATTTTTATTGAGGAATAAG	TTCTCTTACCAAATCTTTAAAAATTTTCTC
RAMP #2	NM_016448	AAAAATTTTTAATATGAAATAAAGGTTTTA	AACAAAAACCCTACTCATTCTCTAC
RAMP #3	NM_016448	GGGATTGTTTTTTTAAGTGGTTAAAA	ACCTAAAATCCAAAAACTCCTTAAAC
RAMP #4	NM_016448	TGTTTAATTTTATAAGGGTAGAGTTGGTAT	AATACCTCCAAATTCAACAAAAATC
RIT1 #1	NM_006912	GGTTAGGAGTTTGAGATTAGTTTGGTTAAT	CTACTAAACTCTTACAACCCAAACATACCA
RIT1 #2	NM_006912	TTGTTTTTATTGGTTAGTGGGGATTG	AAAATACCCCTATCCTCCCTTCCTC
RIT1 #3	NM_006912	AGAGGAAGGGAGGATAGGGGTATTT	ACCCAAAAAAACATTTAAAAAAAACAATAA
RIT1 #4	NM_006912	TTGTTTTTTTTAAATGTTTTTTTGGGT	AATAATTCTCCTACCTCAACCTCCC
TNFRSF9 #1	NM_001561	TATAATTGAGGTAGGAGAATGGGGAATAT	TATAATTGAGGTAGGAGAATGGGGAATAT
TNFRSF9 #2	NM_001561	TTGTTGTGTTTTTTTTGTTTTTATTTTTTT	ATCCCCTAACTCCATAATCACTATAATACA
TNFRSF9 #3	NM_001561	TAGGGTTGTTATAGAGTTGTGGTGGG	AAAAACAAAAATTCCAATCTCACCC
TNFRSF9 #4	NM_001561	ATTTTTGTATTTTGGTAGAATATGATGGAA	TAAATTTTCATTTTCCTTTCCTTAAAAAAA
WNT16 #1	NM_016087	AATTAGTTTAAGGTATGGATATTGTTTAGT	AAATTCTAAAACCACATTTTAAAAAATC
WNT16 #2	NM_016087	GTGGGATGGGTGGGATTTATTAAAT	AAAACTCTCAACAACTTCCCCCTC
ZFP2 #1	NM_016087	TGGGATTTTATTATTTTGGTTAGGTTGG	AAAAAAAACAAATCAAAAAACCCTACACA
ZFP2 #2	NM_016087	TTTAGATTGGGAGATAAGATTTGAAATTAA	ACCACACTCTTTACACTAATAAAATTTCTC
ZFP2 #3	NM_016087	TTTTATAAATGTAATGAATGTGGGAAAGTT	TCAAAAAATTTTACTCCAAAATAAAATCTC
ZFP2 #4	NM_016087	TTTTATGAGTGTAATGAATGTGGAAAGGTA	AAATAAAAACCAATAAAAACATTCCTCAC
